# Supplementary material for: Inhibitors of Jumonji C domain-containing histone lysine demethylases overcome cisplatin and paclitaxel resistance in non-small cell lung cancer through APC/Cdh1-dependent degradation of CtIP and PAF15
Source: Cancer Biol Ther. 2022 Jan 31;23(1):65–75. doi: 10.1080/15384047.2021.2020060 (PMC8812751; doi:10.1080/15384047.2021.2020060)
Supplement: Supplemental Material [file KCBT_A_2020060_SM5347.zip]

Archive with 2 entries (1 files):
- supplementary/
- supplementary/sup data.pdf
